# Supplementary material for: Tristaenone A: A New Anti-Inflammatory Compound Isolated from the Australian Indigenous Plant Tristaniopsis laurina
Source: Molecules. 2022 Oct 5;27(19):6592. doi: 10.3390/molecules27196592 (PMC9571334; doi:10.3390/molecules27196592)
Supplement: Supplementary file 1 [file molecules-27-06592-s001.zip]

Archive with 1 entries (1 files):
- molecules-1934210-supplementary.pdf
